# Supplementary material for: Transcriptomic Signatures and Molecular Pathways in Hidradenitis Suppurativa—A Narrative Review
Source: Int J Mol Sci. 2025 Aug 9;26(16):7704. doi: 10.3390/ijms26167704 (PMC12386655; doi:10.3390/ijms26167704)
Supplement: Supplementary file 1 [file ijms-26-07704-s001.zip]

Archive with 2 entries (2 files):
- Supplementary Figures S1-S2.pdf
- Supplementary Table 1.pdf
